# Supplementary material for: The Plastic Larval Body Color of the Pale Grass Blue Butterfly Zizeeria maha (Lepidoptera: Lycaenidae) in Response to the Host Plant Color: The Maternal Effect on Crypsis
Source: Insects. 2023 Feb 17;14(2):202. doi: 10.3390/insects14020202 (PMC9966816; doi:10.3390/insects14020202)
Supplement: Supplementary file 1 [file insects-14-00202-s001.zip]

Archive with 1 entries (1 files):
- insects-2157327-supplementary.pdf
